# Supplementary material for: Copper Catalysts Anchored on Cysteine-Functionalized Polydopamine-Coated Magnetite Particles: A Versatile Platform for Enhanced Coupling Reactions
Source: Molecules. 2024 Oct 30;29(21):5121. doi: 10.3390/molecules29215121 (PMC11547350; doi:10.3390/molecules29215121)
Supplement: Supplementary file 1 [file molecules-29-05121-s001.zip]

Archive with 1 entries (1 files):
- molecules-3265351-supplementary.pdf
